# Supplementary material for: Perceived likelihood of becoming pregnant and contraceptive use: Findings from population-based surveys in Côte d'Ivoire, Nigeria, and Rajasthan, India
Source: Contraception. 2021 Jun;103(6):431–8. doi: 10.1016/j.contraception.2021.02.002 (PMC8129551; doi:10.1016/j.contraception.2021.02.002)
Supplement: Supplementary file 1 [file mmc1.xml]

<?xml version="1.0" encoding="utf-8" standalone="no"?>
<data>
  <datasets>
    <author>suzannebell@jhu.edu</author>
    <type>1</type>
    <dataset>
      <name>Performance Monitoring for Action Data</name>
      <caption />
      <description>Users can request datasets for individual countries and rounds through pmadata.org. Data include household and female surveys that are representative at the national or regional/state level depending on the country.</description>
      <filetype>
        <name />
      </filetype>
      <filesize />
      <source>0</source>
      <sourcename>Original Data</sourcename>
      <access>
        <type>1</type>
        <name>Data available in data repository</name>
        <reponame>Performance Monitoring for Action</reponame>
        <PersistentId />
        <deeplinkurl>https://www.pmadata.org/data/available-datasets</deeplinkurl>
      </access>
    </dataset>
  </datasets>
</data>
